# Supplementary material for: The MraY Inhibitor Muraymycin D2 and Its Derivatives Induce Enlarged Cells in Obligate Intracellular Chlamydia and Wolbachia and Break the Persistence Phenotype in Chlamydia
Source: Antibiotics (Basel). 2024 May 4;13(5):421. doi: 10.3390/antibiotics13050421 (PMC11117252; doi:10.3390/antibiotics13050421)
Supplement: Supplementary file 1 [file antibiotics-13-00421-s001.zip]

Archive with 1 entries (1 files):
- antibiotics-2923908-supplementary.pdf
